# Supplementary material for: Histone Methyltransferase G9a-Promoted Progression of Hepatocellular Carcinoma Is Targeted by Liver-Specific Hsa-miR-122
Source: Cancers (Basel). 2021 May 14;13(10):2376. doi: 10.3390/cancers13102376 (PMC8157135; doi:10.3390/cancers13102376)
Supplement: Supplementary file 1 [file cancers-13-02376-s001.zip]

Archive with 1 entries (1 files):
- cancers-1183233-supplementary.pdf
